# Supplementary material for: Whole Genome Sequencing of Mycobacterium tuberculosis Reveals Slow Growth and Low Mutation Rates during Latent Infections in Humans
Source: PLoS One. 2014 Mar 11;9(3):e91024. doi: 10.1371/journal.pone.0091024 (PMC3949705; doi:10.1371/journal.pone.0091024)
Supplement: Table S2 — (XLSX) [file pone.0091024.s002.xlsx]

## Sheet: Sheet1
Table S2
GENE	PRIMER
esxK (F)	GCGCAGACTGTCGTTATTT
esxK (R)	GCGCAGACTGTCGTTATTT
esxO (F)	GGCCAACACATCACGAAC
esxO (R)	GACCTCGCTAGACACCAT
FadE21 (F)	GTCCGACACCGATCTAAT
FadE21 (R)	TGTCCCGCTTTTCCCGCTT
rplU (F)	GTTATGCGATGCCGGTGA
rplU (R)	GGAAGTATGAAGAGGCAGGA
Rv3349c (F)	TGAGGTCGCTGAGATGCT
Rv3349c (R)	CTCTTGTAGTGCCGCTTT
Rv1255 (F)	GCATTCCTCAACTCACTAGG
Rv1255 (R)	TGGTGAACCTTTGTCTCGTG
Rv0094 (F)	AAGCCAGCGAGGAAGAACTG
Rv0094 (R)	CGTCTTGGTTGTGGAGGAAT
Rv3845 (F)	AATGCCTCTGGGTGGTC
Rv3845 (R)	CTGTCGCGCTCATCTACT
Rv0083 (F)	TCCGCTCGGCCATATAG
Rv0083 (R)	TCAGGCGGTCAAGTTCA
Rv1272 (F)	AACTCATTACCATCGCCC
Rv1272 (R)	ATTTCCCTGGATGACCTC
FadD6 (F)	GACATTCTCGCCCTTCCA
FadD6 (R)	ACTCGGCCTTTATCAACA
ephC (F)	TGGTTATGCGCCGTCTTC
ephC (R)	TCCACAGCCGATTCAAGT
esxP (F)	CCAACACATCACGAACGA
esxP (R)	CAACAAGGAGACAGGCAA
gmk (F)	GGTGGGGTCGATGAAGTGGT
gmk (R)	AGGCCCTGCTGGAAAAGT
lldD2 (F)	GAGTTGTGGGAAGACGAA
lldD2 (R)	CAGGATTGTCGGGTGAAA
bioF1 (F)	TAACTCGTAGAGCAGCCCG
bioF1 (R)	TCGTTGGTGGATGCCTGT
bisC (F)	GGCCTGGATGATGGGATT
bisC (R)	TGGTGGTGGAACGGATTT
thyX (F)	TTACCTGGCGCTTTATCC
thyX (R)	CCGGCATTTCTCCTACTC
hflx (F)	TGTTCACTACCAGCAGCTC
hflx (R)	AAACAGGTCCGCGACACCCA
Rv2414 (F)	GATGGCGGACGATGTGA
Rv2414 (R)	GTGTGTGCCTTGTGCT
Rv0269 (F)	CAACCGCGTCATCCATC
Rv0269 (R)	CTTGCTGGTCGTTTCCC
Rv3882 (F)	CTCTGGTGATGGTGTGGT
Rv3882 (R)	GGACGTGGTGAGTCTGTAT
Rv0064 (F)	CAGTTCGACTTTCCCGCA
Rv0064 (R)	GGTAGCCATAGCGGAGTT
Rv0497 (F)	GACTGCAGCACGACCAA
Rv0497 (R)	AAGAGCCAACGAGAACC
Rv3023 (F)	CATCCCGGTCTCTATCG
Rv3023 (R)	CAAATCACTCGTAGAAACCC
Rv0236 (F)	CAGTGTGCGGCTGAGATT
Rv0236 (R)	GTGGCTGCAGGTGGATTT
Rv0938 (F)	GTTGCTGGTTGAGGCTGA
Rv0938 (R)	GGTGAGACTGGTTGCGTTA
Rv3525 (F)	GCGTCGGTCTGGTTCAAT
Rv3525 (R)	CGGACTCTTCTCCCCAACT
Rv3705 (F)	GTGGTGAGCATCGGTCTA
Rv3705 (R)	CCTGCAGCAATACGTTTTC
cycA (F)	TTGCCAACCGCCATATTC
cycA (R)	AACCAAAACTCCAGCTCC
cobD (F)	GGTTCAACAGGTCGGCAA
cobD (R)	CCAACAGGTCCGATATCT
FadD33 (F)	GCGCAGTTTTCCAGACGA
FadD33 (R)	GTCGATGATGGCGGGTTA
Cyp139 (F)	CCACTAATCAACGTCGTCA
Cyp139 (R)	ACGTTTGAGAGCCTGGTT
mmuM (F)	CGTTGATCGTGTAGCTGAG
mmuM (R)	GTGCATACCGCGTACTTT
mbtF (F)	AGGAGTCCATGACGTAGG
mbtF (R)	CGAAAGGTGTCATCGGCA
fas (F)	TTTCGGTCTGTTCGGTGC
fas (R)	TGTTCGACCCCAAGAAGG
Rv3586 (F)	TACAAAACCAGGCTCGAC
Rv3586 (R)	ATCCGAAAACCTTTGCCA
rocD2 (F)	CTTTTAACAGCACACCGC
rocD2 (R)	ACAATCGACGACAACACC
ppsD (F)	GGGTTTTTGTGTATTCGGGT
ppsD (R)	GATGATCGGGTGATGGGAG
Rv3228 (F)	GCAGAGAATCGGGGTCA
Rv3228 (R)	ACGAGTCCGACGTCAA
Rv0338 (F)	CACCAAGAGCATCATCAC
Rv0338 (R)	CACAACCCACCCAGAACA
Rv2689 (F)	TGCCACGGTTGATACATA
Rv2689 (R)	GCCAACCCAAGACTACTA
Rv3519 (F)	ACTACAGTGGGCGATATG
Rv3519 (R)	ATGGTGGGAGTAGGTCTT
Rv0737 (F)	ATGTGCGATAAGAAGGGG
Rv0737 (F)	CAATCCATCGGCCTCCA
clpB (F)	GAGTACGTCTCCACCGA
clpB (R)	GGTTGTTCTTGGTGCGA
Rv2333 (F)	TCATCTTCAGCGAGCACC
Rv2333 (R)	TGAAATCCTCCTCCGCAA
ctpF (F)	CGACGAGCAAGGTGGAAA
ctpF (F)	TGTTTGCCAGGGTCTCTC
oxyS (F)	GCGACCACAACGGATAGATAA
oxyS (R)	CATACCACCAACCGCTCA
Rv0241(F)	GTGAGGGGACAGTAGTGA
Rv0241(R)	GTATTGCGTGATGTGGTT
clpX (F)	CAGATCGACACCACCAAC
clpX (R)	ACTTCTTCCATGATCGCC
serA2 (F)	CATGAGCCCAATACCTCC
serA2 (R)	ACGATCCTTACCGCGAC
accA3 (F)	TCCTAGCGGAAAATGCC
accA3 (R)	CTCCACGTAGCACTCAC
